# Supplementary material for: Receptor discordance between primary tumors and nodal metastases and correlation with the 21-gene recurrence score in early-stage, estrogen receptor-positive, node-positive breast cancer
Source: Breast Cancer Res Treat. 2026 Jun 22;217(3):57. doi: 10.1007/s10549-026-08009-0 (PMC13287169; doi:10.1007/s10549-026-08009-0)
Supplement: Supplementary file 1 — Supplementary Material 1 [file 10549_2026_8009_MOESM1_ESM.xlsx]

## Sheet: Supplemental File 1
Patient	Oncotype Score	Invasive tumor size (in cm)	Number of nodes involved (#)	Node Size of largest deposit (mm)	Death? (Y/N)	Follow up (yrs)	Tumor ER % Positivity	Node ER % Positivity	ER % Positivity Difference (0=difference ≤25, 1=difference>25-50, 2=difference>50)	Tumor PR % Positivity	Node PR % Positivity	PR % Positivity Difference (0=difference ≤25, 1=difference>25-50, 2=difference>50)	Tumor Her2 IHC	Node HER2 IHC	HER2 IHC Score Difference (0=same, 1=difference ≤1, 2=difference>1)
1	13	2.1	1	4	N	3.63333	95	85	0	30	70	1	2+	1+	1
2	11	5.6	2	18	N	2.20278	95	>95	0	80	60	0	2+	1+	1
3	15	2.5	1	2.6	Y	2.64444	95	>95	0	50	10	1	0	1+	1
4	24	3.5	1	5	N	3.94722	95	80	0	5	0	0	1+	0	1
5	14	3.1	1	2.3	N	4.13333	95	No tumor	NA	70	No tumor	NA	1+	No tumor	NA
6	13	3.4	1	0.5	N	3.8	95	No tumor	NA	95	No tumor	NA	1+	No tumor	NA
7	14	1.4	1	0.5	n	4.2	95	>95	0	95	90	0	0	0	0
8	18	3.7	2	10	N	4.15556	95	70	0	95	70	0	1+	2+	1
9	11	2.1	1	0.9	N	0.805556	70	90	0	90	15	2	0	1+	1
10	20	0.9	1	4.5	N	4.25278	60	50	0	10	0	0	1+	0	1
11	20	1.3	2	3.6	N	0.136111	95	90	0	95	70	0	2+	0	2
12	11	1.9	2	18	N	1.93611	95	>95	0	80	30	1	1+	2+	1
13	19	2.1	1	12	N	4.37222	95	>95	0	10	0	0	2+	0-1+	1
14	24	3.8	2	8	N	4.19722	75	40	1	20	25	0	0	0	0
15	23	1.5	1	4	N	4.54722	90	>95	0	2	0	0	2+	0	2
16	15	2.9	1	0.3	N	4.58056	95	90	0	40	50	0	1+	0	1
17	9	1.7	4	5	N	4.61944	95	75	0	95	70	0	1+	2+	1
18	19	1.3	1	10	N	4.08889	95	>95	0	60	70	0	2+	0	2
19	13	2	1	2.1	N	4.88611	90	90	0	90	80	0	0	1+	1
20	12	1.6	1	1.5	N	4.25833	95	90	0	30	<1	1	1+	2+	1
21	21	4.2	1	0.5	N	4.46111	95	90	0	95	95	0	1+	1+	0
22	13	2	1	1.2	N	4.65556	95	90	0	95	85	0	1+	0	1
23	17	2.6	1	3	N	4.84722	95	80	0	95	90	0	1+	0	1
24	29	3	1	5	N	4.81944	85	90	0	35	<1	1	2+	1+	1
25	19	2.6	1	3	Y	3.83333	90	80	0	90	85	0	0	0	0
26	29	4	1	0.3	N	3.63889	95	No tumor	NA	95	No tumor	NA	1+	No tumor	NA
27	12	1.4	2	6.5	N	4.73889	95	>95	0	2	<1	0	2+	2+	0
28	27	1.8	1	3.3	N	4.89722	95	90	0	0	0	0	1+	0	1
29	22	4.1	2	3.5	N	4.76944	95	20	2	25	0	0	1+	0	1
30	14	3.3	2	8	N	4.97222	95	95	0	50	60	0	1+	1+	0
31	9	2.3	1	4	N	4.99722	95	>95	0	20	5-10	0	2+	2+	0
32	11	1.1	1	1.75	N	1.88056	95	90	0	95	40	2	0	1+	1
33	12	5.5	1	0.22	Y	4.38056	95	No tumor	NA	25	No tumor	NA	1+	No tumor	NA
34	8	1.4	1	6	N	5.04722	95	>95	0	90	85	0	1+	1+	0
35	20	2.4	1	2.1	N	4.31944	95	40	2	65	1	2	0	1+	1
36	10	1.8	1	7	N	5.30556	95	80	0	95	40	2	1+	2+	1
37	28	3.2	1	5	N	5.24722	95	30	2	70	20	1	1+	1+	0
38	1	3.1	1	21	N	5.24722	95	>95	0	90	80	0	2+	1+	1
39	20	3.6	1	5	N	0.122222	95	>95	0	30	<1	1	1+	0	1
40	10	1.6	1	13	N	4.95556	95	60	1	70	15	2	1+	2+	1
41	5	2.9	1	0.6	N	5.25278	95	>95	0	50	20	1	2+	1+	1
42	14	2	1	3.5	N	5.17222	95	60	1	70	70	0	1+	2+	1
43	19	0.7	2	14	N	2.95556	95	>95	0	40	85	1	1+	0	1
44	10	2.5	1	7.5	N	5.35278	85	80	0	40	75	1	1+	2+	1
45	18	3.2	1	0.5	N	5.69722	90	10	2	80	5	2	1+	2+	1
46	23	1.2	1	5	N	5.85278	95	>95	0	10	15	0	1+	0	1
47	12	0.6	1	1.2	N	5.38056	90	No tumor	NA	90	No tumor	NA	1+	No tumor	NA
48	25	1.3	2	5	N	5.71389	60	60	0	30	5	0	0	0	0
49	18	3.3	1	3	N	3.32222	95	90	0	1	<1	0	1+	1+	0
50	25	2.5	1	0.5	N	5.85	95	No tumor	NA	1	No tumor	NA	1+	No tumor	NA
51	4	5.2	1	0.5	N	5.79444	95	No tumor	NA	90	No tumor	NA	2+	No tumor	NA
52	9	0.9	1	1.5	N	Unknown	95	No tumor	NA	75	No tumor	NA	2+	No tumor	NA
53	6	4.6	1	3	N	5.94722	95	>95	0	80	95	0	2+	1+	1
54	22	2.6	1	5	N	4.12778	95	90	0	90	80	0	2+	0	2
55	22	1.1	2	5	N	5.48056	80	90	0	7	10	0	1+	0	1
56	13	3	1	0.25	N	5.73056	95	No tumor	NA	65	No tumor	NA	1+	No tumor	NA
57	14	9.8	2	6	N	5.74444	95	90	0	60	40	0	2+	1+	1
58	8	1	1	4	N	3.78611	90	>95	0	90	80	0	2+	1+	1
59	27	2.3	2	8	N	Unknown	90	0	2	0	0	0	2+	1+	1
60	13	1.1	1	0.6	N	6.06944	95	90	0	90	90	0	2+	2+	0
61	29	2.8	1	0.5	N	6.06944	95	No tumor	NA	25	No tumor	NA	2+	No tumor	NA
62	24	1.2	1	0.5	N	6.14444	90	No tumor	NA	90	No tumor	NA	1+	No tumor	NA
63	23	3.6	2	4	N	5.95833	95	>95	0	0	0	0	1+	0	1
64	15	1.5	1	11	N	6.28056	95	95	0	80	50	1	2+	2+	0
65	9	1.7	1	1.8	N	6.4	99	>95	0	60	70	0	1+	1+	0
66	21	1.3	1	10	N	6.68889	90	>95	0	1	0	0	2+	0	2
67	7	1.6	1	4	N	1.58889	100	80	0	95	70	0	1+	1+	0
68	42	3	1	2.1	Y	5.34722	95	>95	0	15	5	0	2+	1+	1
69	12	3	1	3	N	1.20556	95	>95	0	95	90	0	0	2+	2
70	21	1.3	2	6	N	6.68056	90	70	0	0	0	0	1+	0	1
71	22	5.7	1	3	N	6.66111	65	No tumor	NA	75	No tumor	NA	1+	No tumor	NA
72	15	3	1	1	N	6.34444	90	No tumor	NA	10	No tumor	NA	1+	No tumor	NA
73	18	2	1	0.3	N	0.744444	95	80	0	1	0	0	1+	1+	0
74	12	2.4	1	0.8	N	5.90556	90	No tumor	NA	60	No tumor	NA	2+	No tumor	NA
75	8	1.1	1	1	N	7.40833	90	95	0	70	30	1	2+	2+	0
76	12	1.2	1	1.1	N	7.29167	95	>95	0	90	95	0	1+	1+	0
77	13	1.2	1	2.2	N	7.26944	95	>95	0	60	>95	1	1+	1+	0
78	15	5.1	1	3	N	8.40278	95	90	0	5	<1	0	0	1+	1
79	11	1.5	1	2.5	N	7.96944	95	No tumor	NA	95	No tumor	NA	0	No tumor	NA
80	11	2.1	1	0.8	N	8.19722	80	90	0	95	90	0	1+	1+	0
81	10	1.6	1	2.5	N	8.39167	95	>95	0	85	60	0	2+	2+	0
82	23	2	2	25	N	4.42222	95	>95	0	95	0	2	1+	0	1
83	6	5.5	1	4	N	8.67778	99	90	0	90	45	1	0	1+	1
84	13	1	1	4	N	8.83056	95	No tumor	NA	95	No tumor	NA	1+	No tumor	NA
85	8	1.1	1	1.5	N	2.08889	99	90	0	99	>95	0	1+	1+	0
86	17	1.5	1	0.3	N	8.39167	75	No tumor	NA	95	No tumor	NA	1+	No tumor	NA
87	17	1.1	1	1.5	N	8.94444	99	70	1	99	80	0	1+	1+	0
88	24	9	2	4	N	4.08056	90	85	0	40	10	1	1+	0	1
89	19	2.2	1	0.4	N	9.21667	90	No tumor	NA	90	No tumor	NA	1+	No tumor	NA
90	17	0.9	1	0.4	N	9.38333	95	30	2	50	10	1	2+	2+	0
91	15	1.1	1	0.3	N	9.38056	60	>95	1	30	30	0	1+	1+	0
